# Supplementary material for: Safranal-Standardized Saffron Extract Improves Metabolic, Cognitive, and Anxiolytic Outcomes in Aged Mice via Hypothalamic–Amygdalar Peptide Modulation
Source: Nutrients. 2026 Jan 16;18(2):291. doi: 10.3390/nu18020291 (PMC12845050; doi:10.3390/nu18020291)
Supplement: Supplementary file 1 [file nutrients-18-00291-s001.zip]

Archive with 1 entries (1 files):
- nutrients-4008324-supplementary.pdf
